# Supplementary material for: Genetic testing of dogs predicts problem behaviors in clinical and nonclinical samples
Source: BMC Genomics. 2022 Feb 7;23:102. doi: 10.1186/s12864-022-08351-9 (PMC8819838; doi:10.1186/s12864-022-08351-9)
Supplement: Supplementary file 1 — Additional file 1: Supplementary Data 1. Paper questionnaire, C-BARQ phenotype and genotype data. Supplementary Data 2. Cumulative frequencies used to define Fixed Thresholds for FTCCM. Supplementary Text. Extended introduction and discussion. Table S1. Cohort breed frequencies. Table S2. Comparison of cohort breeds to US and US cities popularities. Table S3. Study markers list with genome scan traits. Table S4. Descriptive statistics for continuous variables. Figure S1. Duplicate of Fig. 1, but with numerical values (incl. p-values). Figure S2. Correlation table of C-BARQ variables. Figure S3. PCA of C-BARQ traits isolating the following: sex, neuter status, pedigree vs. mixed breed, Pit Bull-type, behavioral diagnosis and non-behavioral ailments. Figure S4. PCA of genetic markers isolating the following: sex, neuter status, pedigree vs. mixed breed, Pit Bull-type, behavioral diagnosis and non-behavioral ailments. Figure S5. PCA of genetic markers separately isolating all retrievers and German Shepherd Dogs. Figure S6. Duplicate of Fig. 3, but with p-values. Figure S7. Duplicate of Fig. 4, but with p-values. Figure S8. Duplicate of Fig. 5, but with p-values. Figures S9–12. Logistic regression with stepwise selection modeling with cases classified by trait severity at 50th, 75th, 90th and 95th percentile, respectively. Figures S13/14. PCA of genetic markers and C-BARQ behavior isolating Wilson et al. 2018 clustering of breeds by C-BARQ behavior. [file 12864_2022_8351_MOESM1_ESM.zip]

Archive with 3 entries (3 files):
- Supplementary Data 1.xlsx
- Supplementary Data 2.xlsx
- Supplementary Information.pdf
