# Supplementary material for: Genetic testing of dogs predicts problem behaviors in clinical and nonclinical samples
Source: BMC Genomics. 2022 Feb 7;23:102. doi: 10.1186/s12864-022-08351-9 (PMC8819838; doi:10.1186/s12864-022-08351-9)
Supplement: Supplementary file 1 — Additional file 1: Supplementary Data 1. Paper questionnaire, C-BARQ phenotype and genotype data. Supplementary Data 2. Cumulative frequencies used to define Fixed Thresholds for FTCCM. Supplementary Text. Extended introduction and discussion. Table S1. Cohort breed frequencies. Table S2. Comparison of cohort breeds to US and US cities popularities. Table S3. Study markers list with genome scan traits. Table S4. Descriptive statistics for continuous variables. Figure S1. Duplicate of Fig. 1, but with numerical values (incl. p-values). Figure S2. Correlation table of C-BARQ variables. Figure S3. PCA of C-BARQ traits isolating the following: sex, neuter status, pedigree vs. mixed breed, Pit Bull-type, behavioral diagnosis and non-behavioral ailments. Figure S4. PCA of genetic markers isolating the following: sex, neuter status, pedigree vs. mixed breed, Pit Bull-type, behavioral diagnosis and non-behavioral ailments. Figure S5. PCA of genetic markers separately isolating all retrievers and German Shepherd Dogs. Figure S6. Duplicate of Fig. 3, but with p-values. Figure S7. Duplicate of Fig. 4, but with p-values. Figure S8. Duplicate of Fig. 5, but with p-values. Figures S9–12. Logistic regression with stepwise selection modeling with cases classified by trait severity at 50th, 75th, 90th and 95th percentile, respectively. Figures S13/14. PCA of genetic markers and C-BARQ behavior isolating Wilson et al. 2018 clustering of breeds by C-BARQ behavior. [file 12864_2022_8351_MOESM1_ESM.zip › Supplementary Data 2.xlsx]

## Sheet: Sheet1
Train	Frequency	Percent	Cumulative	Cumulative		StrDirAgg	Frequency	Percent	Cumulative	Cumulative		OwnDirAgg	Frequency	Percent	Cumulative	Cumulative		DogDirAgg	Frequency	Percent	Cumulative	Cumulative		FamDogAgg	Frequency	Percent	Cumulative	Cumulative		DogDirFear	Frequency	Percent	Cumulative	Cumulative		StrDirFear	Frequency	Percent	Cumulative	Cumulative		NonSocFear	Frequency	Percent	Cumulative	Cumulative		TouchSen	Frequency
			Frequency	Percent					Frequency	Percent					Frequency	Percent					Frequency	Percent					Frequency	Percent					Frequency	Percent					Frequency	Percent					Frequency	Percent
0.38	2	0.63	2	0.63		0	50	16.23	50	16.23		0	180	56.6	180	56.6		0	54	18.43	54	18.43		0	118	44.36	118	44.36		0	78	26.09	78	26.09		0	134	42.81	134	42.81		0	41	13.14	41	13.14		0	66
0.71	1	0.32	3	0.95		0.1	10	3.25	60	19.48		0.13	46	14.47	226	71.07		0.25	21	7.17	75	25.6		0.25	25	9.4	143	53.76		0.25	28	9.36	106	35.45		0.25	16	5.11	150	47.92		0.17	19	6.09	60	19.23		0.25	34
0.75	1	0.32	4	1.27		0.2	11	3.57	71	23.05		0.14	2	0.63	228	71.7		0.33	3	1.02	78	26.62		0.5	19	7.14	162	60.9		0.33	3	1	109	36.45		0.33	2	0.64	152	48.56		0.2	3	0.96	63	20.19		0.33	4
0.88	2	0.63	6	1.9		0.22	1	0.32	72	23.38		0.25	20	6.29	248	77.99		0.5	19	6.48	97	33.11		0.67	2	0.75	164	61.65		0.5	23	7.69	132	44.15		0.5	19	6.07	171	54.63		0.33	23	7.37	86	27.56		0.5	22
1	2	0.63	8	2.54		0.3	26	8.44	98	31.82		0.29	1	0.31	249	78.3		0.67	6	2.05	103	35.15		0.75	17	6.39	181	68.05		0.67	9	3.01	141	47.16		0.75	15	4.79	186	59.42		0.4	3	0.96	89	28.53		0.67	8
1.13	2	0.63	10	3.17		0.33	2	0.65	100	32.47		0.33	1	0.31	250	78.62		0.75	17	5.8	120	40.96		1	19	7.14	200	75.19		0.75	23	7.69	164	54.85		1	20	6.39	206	65.81		0.5	17	5.45	106	33.97		0.75	29
1.17	1	0.32	11	3.49		0.38	1	0.32	101	32.79		0.38	13	4.09	263	82.7		1	25	8.53	145	49.49		1.25	10	3.76	210	78.95		1	21	7.02	185	61.87		1.25	18	5.75	224	71.57		0.6	1	0.32	107	34.29		1	35
1.25	1	0.32	12	3.81		0.4	12	3.9	113	36.69		0.43	2	0.63	265	83.33		1.25	15	5.12	160	54.61		1.33	2	0.75	212	79.7		1.25	13	4.35	198	66.22		1.33	1	0.32	225	71.88		0.67	27	8.65	134	42.95		1.25	20
1.29	1	0.32	13	4.13		0.44	5	1.62	118	38.31		0.5	12	3.77	277	87.11		1.33	2	0.68	162	55.29		1.5	9	3.38	221	83.08		1.33	3	1	201	67.22		1.5	11	3.51	236	75.4		0.8	3	0.96	137	43.91		1.33	6
1.38	5	1.59	18	5.71		0.5	8	2.6	126	40.91		0.63	7	2.2	284	89.31		1.5	17	5.8	179	61.09		1.67	2	0.75	223	83.83		1.5	8	2.68	209	69.9		1.67	1	0.32	237	75.72		0.83	21	6.73	158	50.64		1.5	19
1.43	2	0.63	20	6.35		0.56	1	0.32	127	41.23		0.71	1	0.31	285	89.62		1.67	4	1.37	183	62.46		1.75	4	1.5	227	85.34		1.67	10	3.34	219	73.24		1.75	9	2.88	246	78.59		1	20	6.41	178	57.05		1.67	3
1.5	9	2.86	29	9.21		0.6	16	5.19	143	46.43		0.75	4	1.26	289	90.88		1.75	12	4.1	195	66.55		2	7	2.63	234	87.97		1.75	7	2.34	226	75.59		2	12	3.83	258	82.43		1.17	20	6.41	198	63.46		1.75	9
1.63	6	1.9	35	11.11		0.7	11	3.57	154	50		0.86	1	0.31	290	91.19		2	19	6.48	214	73.04		2.25	5	1.88	239	89.85		2	20	6.69	246	82.27		2.25	6	1.92	264	84.35		1.2	3	0.96	201	64.42		2	18
1.67	2	0.63	37	11.75		0.78	1	0.32	155	50.32		0.88	5	1.57	295	92.77		2.25	13	4.44	227	77.47		2.33	1	0.38	240	90.23		2.25	7	2.34	253	84.62		2.33	1	0.32	265	84.66		1.33	22	7.05	223	71.47		2.25	5
1.71	1	0.32	38	12.06		0.8	11	3.57	166	53.9		1	5	1.57	300	94.34		2.33	1	0.34	228	77.82		2.5	9	3.38	249	93.61		2.33	4	1.34	257	85.95		2.5	6	1.92	271	86.58		1.4	5	1.6	228	73.08		2.33	2
1.75	12	3.81	50	15.87		0.89	1	0.32	167	54.22		1.13	2	0.63	302	94.97		2.5	8	2.73	236	80.55		2.67	1	0.38	250	93.98		2.5	3	1	260	86.96		2.75	6	1.92	277	88.5		1.5	10	3.21	238	76.28		2.5	11
1.86	1	0.32	51	16.19		0.9	19	6.17	186	60.39		1.25	4	1.26	306	96.23		2.67	2	0.68	238	81.23		2.75	1	0.38	251	94.36		2.67	3	1	263	87.96		3	4	1.28	281	89.78		1.6	2	0.64	240	76.92		2.67	1
1.88	11	3.49	62	19.68		1	13	4.22	199	64.61		1.38	1	0.31	307	96.54		2.75	10	3.41	248	84.64		3	3	1.13	254	95.49		2.75	6	2.01	269	89.97		3.25	8	2.56	289	92.33		1.67	9	2.88	249	79.81		2.75	6
2	16	5.08	78	24.76		1.1	14	4.55	213	69.16		1.5	2	0.63	309	97.17		3	8	2.73	256	87.37		3.25	2	0.75	256	96.24		3	11	3.68	280	93.65		3.5	7	2.24	296	94.57		1.8	1	0.32	250	80.13		3	7
2.13	10	3.17	88	27.94		1.11	2	0.65	215	69.81		1.63	2	0.63	311	97.8		3.25	7	2.39	263	89.76		3.5	3	1.13	259	97.37		3.25	1	0.33	281	93.98		3.75	5	1.6	301	96.17		1.83	2	0.64	252	80.77		3.25	2
2.14	1	0.32	89	28.25		1.13	1	0.32	216	70.13		1.75	1	0.31	312	98.11		3.33	4	1.37	267	91.13		4	7	2.63	266	100		3.33	3	1	284	94.98		4	12	3.83	313	100		2	11	3.53	263	84.29		3.5	3
2.17	1	0.32	90	28.57		1.2	6	1.95	222	72.08		1.86	1	0.31	313	98.43		3.5	3	1.02	270	92.15		Frequency Missing = 52						3.5	2	0.67	286	95.65		Frequency Missing = 5						2.17	4	1.28	267	85.58		3.75	3
2.25	19	6.03	109	34.6		1.22	3	0.97	225	73.05		1.88	1	0.31	314	98.74		3.67	1	0.34	271	92.49								3.75	3	1	289	96.66								2.2	1	0.32	268	85.9		4	1
2.29	1	0.32	110	34.92		1.3	7	2.27	232	75.32		2.25	2	0.63	316	99.37		3.75	4	1.37	275	93.86								4	10	3.34	299	100								2.33	4	1.28	272	87.18		Frequency Missing = 4
2.33	1	0.32	111	35.24		1.33	1	0.32	233	75.65		2.57	1	0.31	317	99.69		4	18	6.14	293	100								Frequency Missing = 19												2.5	7	2.24	279	89.42
2.38	20	6.35	131	41.59		1.4	6	1.95	239	77.6		2.75	1	0.31	318	100		Frequency Missing = 25																								2.6	1	0.32	280	89.74
2.43	4	1.27	135	42.86		1.44	1	0.32	240	77.92																																2.67	6	1.92	286	91.67
2.5	22	6.98	157	49.84		1.5	1	0.32	241	78.25																																2.8	1	0.32	287	91.99
2.57	3	0.95	160	50.79		1.56	1	0.32	242	78.57																																2.83	3	0.96	290	92.95
2.63	18	5.71	178	56.51		1.6	5	1.62	247	80.19																																3	8	2.56	298	95.51
2.75	20	6.35	198	62.86		1.67	1	0.32	248	80.52																																3.17	2	0.64	300	96.15
2.86	3	0.95	201	63.81		1.7	3	0.97	251	81.49																																3.2	1	0.32	301	96.47
2.88	26	8.25	227	72.06		1.78	1	0.32	252	81.82																																3.33	1	0.32	302	96.79
3	11	3.49	238	75.56		1.8	2	0.65	254	82.47																																3.4	1	0.32	303	97.12
3.13	23	7.3	261	82.86		1.88	1	0.32	255	82.79																																3.5	2	0.64	305	97.76
3.14	2	0.63	263	83.49		1.9	6	1.95	261	84.74																																3.67	2	0.64	307	98.4
3.25	15	4.76	278	88.25		2	7	2.27	268	87.01																																3.83	2	0.64	309	99.04
3.29	1	0.32	279	88.57		2.1	1	0.32	269	87.34																																4	3	0.96	312	100
3.38	4	1.27	283	89.84		2.13	1	0.32	270	87.66																																Frequency Missing = 6
3.43	1	0.32	284	90.16		2.2	2	0.65	272	88.31
3.5	14	4.44	298	94.6		2.33	1	0.32	273	88.64
3.57	1	0.32	299	94.92		2.4	2	0.65	275	89.29
3.63	6	1.9	305	96.83		2.5	5	1.62	280	90.91
3.71	2	0.63	307	97.46		2.67	2	0.65	282	91.56
3.75	5	1.59	312	99.05		2.7	2	0.65	284	92.21
3.83	1	0.32	313	99.37		2.75	2	0.65	286	92.86
4	2	0.63	315	100		2.78	1	0.32	287	93.18
Frequency Missing = 3						2.8	4	1.3	291	94.48
						2.9	2	0.65	293	95.13
						3	3	0.97	296	96.1
						3.1	2	0.65	298	96.75
						3.11	1	0.32	299	97.08
						3.2	1	0.32	300	97.4
						3.4	1	0.32	301	97.73
						3.6	1	0.32	302	98.05
						3.7	3	0.97	305	99.03
						3.9	1	0.32	306	99.35
						4	2	0.65	308	100
						Frequency Missing = 10
[truncated: 138 more columns]
